# Supplementary material for: Selenoprotein F Deficiency Drives Diet-Induced Metabolic Dysfunction in Female Mice by Aggravating Hypothalamic Endoplasmic Reticulum Stress
Source: Biology (Basel). 2026 Jun 26;15(13):1017. doi: 10.3390/biology15131017 (PMC13359464; doi:10.3390/biology15131017)
Supplement: Supplementary file 1 [file biology-15-01017-s001.zip]

Archive with 2 entries (2 files):
- biology-4356789_Supplementary Materials File S1-The original Western blot images.pdf
- biology-4356789-Supplementary Materials.pdf
